# Supplementary material for: Permafrost thaw subsidence, sea-level rise, and erosion are transforming Alaska’s Arctic coastal zone
Source: Proc Natl Acad Sci U S A. 2024 Dec 3;121(50):e2409411121. doi: 10.1073/pnas.2409411121 (PMC11648609; doi:10.1073/pnas.2409411121)
Supplement: Supplementary file 2 — Dataset S01 (CSV) [file pnas.2409411121.sd01.csv]

ID	landscape_type	landscape_subtype	subsidence_mperyr	subsidence_std	location	obs_start	obs_end	Elevation_measurement	reference
liu2018	drained_slope	drained_slope	0.0026	0.0002	utqiagvik	2004	2015	GPS interferometric reflectometry	Liu, L. & Larson, K. M. Decadal changes of surface elevation over permafrost area estimated using reflected GPS signals. The Cryosphere 12, 477–489 (2018).
Streletskiy2017	icewedge_polygon	icewedge_polygon	0.007	0.003	utqiagvik	2003	2015	dGPS at corners and center of each plot, repeated yearly at the same time	Streletskiy, D. et al. Thaw Subsidence in Undisturbed Tundra Landscapes, Barrow, Alaska, 1962–2015. Permafrost and Periglacial Processes 28, 566–572 (2017).
liu2010	drained_slope	drained_slope	0.0025	0.0015	north slope	1992	2000	Interferometric Synthetic Aperture Radar (InSAR) relative to a site with little expected settlement	Liu, L., Zhang, T. & Wahr, J. InSAR measurements of surface deformation over permafrost on the North Slope of Alaska. Journal of Geophysical Research: Earth Surface 115, (2010).
liu2015	urban-disturbed	urban	0.027	0.007	deadhorse	2006	2010	Interferometric Synthetic Aperture Radar (InSAR) relative to a site with little expected settlement, with DEM effect removed via the IfSAR DEM	Liu, L. et al. Remote sensing measurements of thermokarst subsidence using InSAR. Journal of Geophysical Research: Earth Surface 120, 1935–1948 (2015).
zhang2020	drained_slope	drained_slope	0.0061	0.0004	Canadian Forces Station Alert	2012	2018	GPS Interferometry reflectometry	Zhang, J., Liu, L. & Hu, Y. Global Positioning System interferometric reflectometry (GPS-IR) measurements of ground surface elevation changes in permafrost areas in northern Canada. The Cryosphere 14, 1875–1888 (2020).
zhang2020	drained_slope	drained_slope	0.007	0.0002	Resolute Bay	2003	2014	GPS Interferometry reflectometry	Zhang, J., Liu, L. & Hu, Y. Global Positioning System interferometric reflectometry (GPS-IR) measurements of ground surface elevation changes in permafrost areas in northern Canada. The Cryosphere 14, 1875–1888 (2020).
zhang2020	drained_slope	drained_slope	0.0026	0.0005	Repulse Bay	2014	2019	GPS Interferometry reflectometry	Zhang, J., Liu, L. & Hu, Y. Global Positioning System interferometric reflectometry (GPS-IR) measurements of ground surface elevation changes in permafrost areas in northern Canada. The Cryosphere 14, 1875–1888 (2020).
zhang2020	drained_slope	drained_slope	0.0004	0.0002	Baker Lake	2010	2017	GPS Interferometry reflectometry	Zhang, J., Liu, L. & Hu, Y. Global Positioning System interferometric reflectometry (GPS-IR) measurements of ground surface elevation changes in permafrost areas in northern Canada. The Cryosphere 14, 1875–1888 (2020).
zhang2020	icewedge_polygon	icewedge_polygon	0.0005	0.0002	Iqaluit	2010	2019	GPS Interferometry reflectometry	Zhang, J., Liu, L. & Hu, Y. Global Positioning System interferometric reflectometry (GPS-IR) measurements of ground surface elevation changes in permafrost areas in northern Canada. The Cryosphere 14, 1875–1888 (2020).
shiklomanov2013	icewedge_polygon	icewedge_polygon	0.008	0.001	west dock	2001	2012	dGPS repeated at the same time each year	Shiklomanov, N. I., Streletskiy, D. A., Little, J. D. & Nelson, F. E. Isotropic thaw subsidence in undisturbed permafrost landscapes. Geophysical Research Letters 40, 6356–6361 (2013).
liu2012	pingo	pingo	0.001	0.0005	betty pingo	1992	2000	Interferometric Synthetic Aperture Radar (InSAR) relative to a site with little expected settlement	Liu, L., Schaefer, K., Zhang, T. & Wahr, J. Estimating 1992–2000 average active layer thickness on the Alaskan North Slope from remotely sensed surface subsidence. Journal of Geophysical Research: Earth Surface 117, (2012).
Nyland2021	drained_slope	drained_slope	0.0075	0.0005	north slope	2000	2018	permanent dGPS receivers	Nyland, K. E. et al. Long-term Circumpolar Active Layer Monitoring (CALM) program observations in Northern Alaskan tundra. Polar Geography 44, 167–185 (2021).
oniell2023	drained_slope	drained_slope	0.004	0.008	Western Arctic Canada	1991	2018	Thaw tubes	O’Neill, H. B., Smith, S. L., Burn, C. R., Duchesne, C. & Zhang, Y. Widespread Permafrost Degradation and Thaw Subsidence in Northwest Canada. Journal of Geophysical Research: Earth Surface 128, e2023JF007262 (2023).
gunther2017	icewedge_polygon	icewedge_polygon	0.09	0.05	Teshekpuk lake	2015	2017	repeat terrestrial Laser scanning (rLiDAR) with dGPS benchmarks	Günther, F. et al. Repeat Terrestrial LiDAR for Permafrost Thaw Subsidence Change Detection in North Alaska. (2018).
Burn2021	icewedge_trough	icewedge_trough	0.032	0.001	Richards Island NT	2007	2018	Wild NA2 level with optical micrometer and an invar stadia rod, precision <=0.1 mm	Burn, C. R., Lewkowicz, A. G. & Wilson, M. A. Long-term field measurements of climate-induced thaw subsidence above ice wedges on hillslopes, western Arctic Canada. Permafrost and Periglacial Processes 32, 261–276 (2021).
Burn2021	icewedge_polygon	icewedge_polygon	0.006	0.001	llisarvik	2007	2018	Wild NA2 level with optical micrometer and an invar stadia rod, precision <=0.1 mm	Burn, C. R., Lewkowicz, A. G. & Wilson, M. A. Long-term field measurements of climate-induced thaw subsidence above ice wedges on hillslopes, western Arctic Canada. Permafrost and Periglacial Processes 32, 261–276 (2021).
Burn2021	icewedge_polygon	icewedge_polygon	0.001	0.001	llisarvik	2007	2018	Wild NA2 level with optical micrometer and an invar stadia rod, precision <=0.1 mm	Burn, C. R., Lewkowicz, A. G. & Wilson, M. A. Long-term field measurements of climate-induced thaw subsidence above ice wedges on hillslopes, western Arctic Canada. Permafrost and Periglacial Processes 32, 261–276 (2021).
Burn2021	icewedge_trough	icewedge_trough	0.017	0.001	llisarvik	2007	2018	Wild NA2 level with optical micrometer and an invar stadia rod, precision <=0.1 mm	Burn, C. R., Lewkowicz, A. G. & Wilson, M. A. Long-term field measurements of climate-induced thaw subsidence above ice wedges on hillslopes, western Arctic Canada. Permafrost and Periglacial Processes 32, 261–276 (2021).
Farquharson2019	icewedge_polygon	icewedge_polygon	0.069	0.01	Prince Patrick Island Canadian high arctic	2003	2016	Thaw tube measurements	Farquharson, L. M. et al. Climate Change Drives Widespread and Rapid Thermokarst Development in Very Cold Permafrost in the Canadian High Arctic. Geophysical Research Letters 46, 6681–6689 (2019).
Farquharson2019	icewedge_polygon	icewedge_polygon	0.046	0.01	Banks Island Canadian high arctic	2003	2016	Thaw tube measurements	Farquharson, L. M. et al. Climate Change Drives Widespread and Rapid Thermokarst Development in Very Cold Permafrost in the Canadian High Arctic. Geophysical Research Letters 46, 6681–6689 (2019).
Farquharson2019	icewedge_polygon	icewedge_polygon	0.031	0.01	Ellef Ringnes Island Canadian high arctic	2003	2016	Thaw tube measurements	Farquharson, L. M. et al. Climate Change Drives Widespread and Rapid Thermokarst Development in Very Cold Permafrost in the Canadian High Arctic. Geophysical Research Letters 46, 6681–6689 (2019).
Gunther2015	yedoma	yedoma	0.058	0.029	Muostakh Island	1951	2013	stereophotogrammetry via block-adjusted and orthorectified aerial photographs	Günther, F. et al. Observing Muostakh disappear: permafrost thaw subsidence and erosion of a ground-ice-rich island in response to arctic summer warming and sea ice reduction. The Cryosphere 9, 151–178 (2015).
Antonova2018	yedoma	yedoma	0.023	0.014	Lena River Delta	2013	2017	Thaw tubes	Antonova, S. et al. Thaw Subsidence of a Yedoma Landscape in Northern Siberia, Measured In Situ and Estimated from TerraSAR-X Interferometry. Remote Sensing 10, 494 (2018).
Nixon2003	icewedge_polygon	thermokarst coastal plain	0.008	0.0185	Mackenzie Valley site 1	1991	2000	Thaw tube and probing grid	Nixon, M., Tarnocai, C. & Kutny, L. Long-Term Active Layer Monitoring: Mackenzie Valley, Northwest Canada. (A.A. Balkema Publishers, 2003).
Nixon2003	drained_slope	thermokarst slope	0.012	0.0225	Mackenzie Valley site 2	1991	2000	Thaw tubes	Nixon, M., Tarnocai, C. & Kutny, L. Long-Term Active Layer Monitoring: Mackenzie Valley, Northwest Canada. (A.A. Balkema Publishers, 2003).
Nixon2003	drained_slope	glaciofluvial ridge	0.016	0.0095	Mackenzie Valley site 3	1991	2000	Thaw tube and probing grid	Nixon, M., Tarnocai, C. & Kutny, L. Long-Term Active Layer Monitoring: Mackenzie Valley, Northwest Canada. (A.A. Balkema Publishers, 2003).
Nixon2003	drained_slope	hummocky glaciofluvial	0.001	0.005	Mackenzie Valley site 4	1989	2000	Thaw tubes/single point probe	Nixon, M., Tarnocai, C. & Kutny, L. Long-Term Active Layer Monitoring: Mackenzie Valley, Northwest Canada. (A.A. Balkema Publishers, 2003).
Nixon2003	drained_slope	drained_slope	0.01	0.025	Mackenzie Valley site 5	1992	2000	Thaw tube and probing grid	Nixon, M., Tarnocai, C. & Kutny, L. Long-Term Active Layer Monitoring: Mackenzie Valley, Northwest Canada. (A.A. Balkema Publishers, 2003).
Nixon2003	icewedge_polygon	valley_bottom	0.03	0.05	Mackenzie Valley site 6	1992	2000	Thaw tubes	Nixon, M., Tarnocai, C. & Kutny, L. Long-Term Active Layer Monitoring: Mackenzie Valley, Northwest Canada. (A.A. Balkema Publishers, 2003).
Lim2020	yedoma	yedoma	0.031	0.00045	Peninsula point, Tuktoyuktuk	1994	2018	stereophotogrammetry via georeferenced aerial photographs compared to LiDAR flight and UAV photogrammetry	Lim, M. et al. Massive Ice Control on Permafrost Coast Erosion and Sensitivity. Geophysical Research Letters 47, e2020GL087917 (2020).
Zweiback2023	drained_slope	alluvial_terrace	0.01	0.0125	Sagavanirktok River near Deadhorse	2015	2019	ALOS and Sentinel-1 Interferometric synthetic aperture radar	Zwieback, S. & Meyer, F. J. Top-of-permafrost ground ice indicated by remotely sensed late-season subsidence. The Cryosphere 15, 2041–2055 (2021).
Jones2013_erl	icewedge_polygon	coastal_bluff_thawslump_thermokarst_lake	0.02	0.005		2006	2010	repeat terrestrial Laser scanning (rLiDAR) with dGPS benchmarks	Jones, B. et al. Quantifying landscape change in an arctic coastal lowland using repeat airborne LiDAR. Environmental Research Letters 8, 5025 (2013).
Jones2013_erl	icewedge_polygon	dune_beach_riverbar	0.175	0.005		2006	2010	repeat terrestrial Laser scanning (rLiDAR) with dGPS benchmarks	Jones, B. et al. Quantifying landscape change in an arctic coastal lowland using repeat airborne LiDAR. Environmental Research Letters 8, 5025 (2013).
Fortier2011	urban-disturbed	highway	0.175	0.125	Nunavik Canada	2006	2008	Repeat electronic and optical leveling	Fortier, R., LeBlanc, A.-M. & Yu, W. Impacts of permafrost degradation on a road embankment at Umiujaq in Nunavik (Quebec), Canada. Can. Geotech. J. 48, 720–740 (2011).
Chen2016	urban-disturbed	highway	0.05	0.001	Beaver creek Yukon	2013	2015	Radarsat InSAR	Chen, Z., English, J. & Adlakha, P. InSAR Monitoring of Alaska Highway Instability in Permafrost Regions Near Beaver Creek, Yukon. in (OnePetro, 2016). doi:10.4043/27454-MS.
Lin2011	urban-disturbed	railway ditch	0.06	0.001	Qinghai-Tibet highway	2008	2010	CX-3C Inclinometer with vertical deformation device	Lin, Z., Niu, F., Liu, H. & Lu, J. Disturbance-related thawing of a ditch and its influence on roadbeds on permafrost. Cold Regions Science and Technology 66, 105–114 (2011).
Iwahana2020	urban-disturbed	icewedge_trough	0.125	0.0998	site SG disturbed dalton highway Alaska	2017	2019	Repeat dGPS elevation measurements	Iwahana, G., Busey, R. C. & Saito, K. Seasonal and Interannual Ground-Surface Displacement in Intact and Disturbed Tundra along the Dalton Highway on the North Slope, Alaska. Land 10, 22 (2021).
Iwahana2020	yedoma	yedoma	0.037	0.024	site SG dalton highway Alaska	2017	2019	Repeat dGPS elevation measurements	Iwahana, G., Busey, R. C. & Saito, K. Seasonal and Interannual Ground-Surface Displacement in Intact and Disturbed Tundra along the Dalton Highway on the North Slope, Alaska. Land 10, 22 (2021).
Iwahana2020	yedoma	yedoma	0.0656	0.03	site HV dalton highway Alaska	2017	2019	Repeat dGPS elevation measurements	Iwahana, G., Busey, R. C. & Saito, K. Seasonal and Interannual Ground-Surface Displacement in Intact and Disturbed Tundra along the Dalton Highway on the North Slope, Alaska. Land 10, 22 (2021).
Iwahana2020	yedoma	yedoma	0.076	0.0187	site IG dalton highway Alaska	2017	2019	Repeat dGPS elevation measurements	Iwahana, G., Busey, R. C. & Saito, K. Seasonal and Interannual Ground-Surface Displacement in Intact and Disturbed Tundra along the Dalton Highway on the North Slope, Alaska. Land 10, 22 (2021).
Jin2012	urban-disturbed	highway	0.0135	0.0025	Qinghai-Tibet highway	2004	2010	Unspecified leveling	Jin, L., Wang, S., Chen, J. & Dong, Y. Study on the height effect of highway embankments in permafrost regions. Cold Regions Science and Technology 83–84, 122–130 (2012).
									1
							1
